# Supplementary material for: Prognostic and therapeutic implications of disulfidptosis-related genes in multiple myeloma
Source: Front Immunol. 2025 Dec 1;16:1652179. doi: 10.3389/fimmu.2025.1652179 (PMC12702948; doi:10.3389/fimmu.2025.1652179)
Supplement: Supplementary file 1 [file DataSheet1.zip]

Archive with 5 entries (5 files):
- Supplementary figures 1-10.DOCX
- Additional file 2.DOCX
- Additional file 1.XLSX
- Additional file 3.XLSX
- Additional file 4.XLSX
