# Supplementary material for: Prognostic and therapeutic implications of disulfidptosis-related genes in multiple myeloma
Source: Front Immunol. 2025 Dec 1;16:1652179. doi: 10.3389/fimmu.2025.1652179 (PMC12702948; doi:10.3389/fimmu.2025.1652179)
Supplement: Supplementary file 1 [file DataSheet1.zip › Additional file 1.XLSX]

## Sheet: Sheet1
ID	GSE2658_GSM50986	GSE2658_GSM50987	GSE2658_GSM50988	GSE2658_GSM50989	GSE2658_GSM50990	GSE2658_GSM50991	GSE2658_GSM50992	GSE2658_GSM50993	GSE2658_GSM50994	GSE2658_GSM50995	GSE2658_GSM50996	GSE2658_GSM50997	GSE2658_GSM50998	GSE2658_GSM50999	GSE2658_GSM51000	GSE2658_GSM51001	GSE2658_GSM51002	GSE2658_GSM51003	GSE2658_GSM51004	GSE2658_GSM51005	GSE2658_GSM51006	GSE2658_GSM51007	GSE2658_GSM51008	GSE2658_GSM51009	GSE2658_GSM51010	GSE2658_GSM51011	GSE2658_GSM51012	GSE2658_GSM51013	GSE2658_GSM51014	GSE2658_GSM51015	GSE2658_GSM51016	GSE2658_GSM51017	GSE2658_GSM51018	GSE2658_GSM51019	GSE2658_GSM51020	GSE2658_GSM51021	GSE2658_GSM51022	GSE2658_GSM51023	GSE2658_GSM51024	GSE2658_GSM51025	GSE2658_GSM51026	GSE2658_GSM51027	GSE2658_GSM51028	GSE2658_GSM51029	GSE2658_GSM51030	GSE2658_GSM51031	GSE2658_GSM51032	GSE2658_GSM51033	GSE2658_GSM51034
ACTB	14.2998	14.4994	14.9267	14.1986	13.8299	15.0296	14.5963	14.4682	14.7202	13.9613	14.7202	14.2698	14.094	14.0596	14.4682	14.2698	14.643	14.4994	14.1717	14.7954	14.2998	14.9267	14.437	14.437	13.9918	14.3286	14.5963	14.5963	14.6742	14.0023	14.4527	14.8118	14.5963	14.9267	15.1296	14.4527	13.8133	14.9119	14.1325	14.2131	14.4839	14.2838	14.4994	14.4065	14.6272	14.5635	14.883	14.6272	14.7798
ACTN4	9.66445	10.6435	9.59003	11.8225	10.6219	10.887	9.79717	9.64652	9.89203	10.285	9.73282	10.1838	8.3078	9.82772	9.82218	9.79616	10.6632	10.3754	10.2711	9.40284	10.0117	11.3308	10.704	10.1543	8.50972	9.64989	10.6842	10.502	9.70798	9.47956	11.0006	10.8388	10.6202	11.2647	10.0303	11.0844	10.7796	10.1145	10.8359	10.2362	10.3759	10.5715	10.3768	10.0549	10.7716	10.572	11.1703	10.7115	12.8051
CAPZB	10.4411	10.9367	10.9132	10.7537	10.7434	10.6902	10.5779	10.4197	11.0269	10.3683	10.199	10.3875	9.69377	9.98583	10.5919	10.7132	10.3787	10.7101	10.5949	10.17	11.0927	11.2159	10.2404	10.4228	10.3153	10.7861	10.8589	10.4886	10.8972	10.7621	10.5292	10.7882	10.5821	10.9959	10.8417	10.5867	10.7151	10.5808	10.5004	10.9975	10.8836	10.8424	10.6777	10.589	10.7596	10.8137	11.2018	10.7731	11.2195
CD2AP	9.93686	10.0373	9.80478	9.65281	10.7254	9.03895	10.7261	10.0905	10.4839	9.91077	10.3618	10.181	9.76351	9.2094	10.4036	10.4243	10.2148	10.7754	9.86458	10.3809	9.94932	9.00211	10.445	9.86214	9.70047	10.0365	10.1202	10.449	10.1452	10.3684	10.0293	9.66175	10.034	9.91077	10.6042	9.61276	8.30678	9.37627	9.88208	10.7141	10.0751	9.19561	9.57066	9.59926	9.80855	9.73927	9.82851	9.13957	9.14579
DSTN	11.2273	11.8658	11.5591	11.6862	11.8603	12.5135	11.224	11.6239	11.8879	12.1149	11.5673	12.0591	11.5951	11.4045	12.2382	11.9416	11.8098	11.4191	11.4508	11.6737	12.3367	11.0712	11.8622	11.4723	12.3264	11.6371	10.915	11.8824	11.976	11.8439	12.5668	12.0299	11.4381	11.6538	11.0638	12.0928	12.0737	11.0778	12.1829	11.8532	12.3288	11.5346	12.2235	11.3141	11.7001	11.5372	11.7016	11.6832	11.1658
FLNA	9.07333	9.13366	9.31818	9.44513	8.54717	10.2782	9.22429	7.9885	9.56476	8.80753	7.126	9.87045	7.68451	9.2354	8.00849	9.9295	10.362	9.85303	8.19871	7.01913	9.41535	11.0081	9.98827	9.56788	9.87011	7.96248	9.82093	10.3663	8.17584	9.55727	8.85697	8.88583	9.01794	11.3514	9.73308	8.40048	9.96641	10.628	8.96527	10.2053	9.12789	8.94291	7.76409	10.6696	9.10235	8.95435	7.82847	9.54237	9.80988
FLNB	5.90249	8.21738	9.3052	6.43634	7.34549	8.28003	10.3936	7.65553	6.42728	8.62349	6.0916	5.99152	6.96184	5.68022	6.76056	6.61347	6.30606	8.51966	5.58518	5.49718	7.54352	5.87255	6.14505	6.08331	5.08006	5.764	6.13585	7.84579	7.13203	5.90841	5.61343	9.76428	9.48955	5.3005	7.89415	8.15753	5.03232	5.62952	6.03908	5.85151	7.01357	5.87978	5.50596	9.87395	6.85684	7.32226	5.88021	7.98794	7.81577
GYS1	9.53239	10.7261	9.85358	10.2847	10.787	9.87153	10.1828	10.526	10.3775	9.94747	10.4885	10.823	10.3526	11.2756	10.6988	10.4649	10.9651	10.5009	10.0972	10.3459	10.389	10.04	10.484	10.2878	9.65253	10.6022	10.4241	9.45587	9.55538	9.65812	11.0952	10.6135	10.1588	10.7766	9.64872	10.0456	9.62556	9.84768	10.9981	10.5879	11.1705	9.53174	10.5074	9.99983	11.0997	10.2826	10.2822	10.4094	11.0407
INF2	8.10962	7.87598	7.06575	7.60939	6.92775	8.79823	7.68065	6.82665	5.46335	7.46682	7.09894	7.41338	6.86925	6.52727	7.21566	7.54188	6.96718	7.04883	6.73127	7.19754	6.92748	9.00544	6.56216	7.6985	7.67386	7.09075	7.09791	5.96521	6.51316	7.8983	7.10717	6.97348	7.50928	7.00034	6.31007	8.20744	7.3724	6.7672	7.67855	6.46924	7.632	7.20651	7.15526	8.05281	7.5648	6.66514	6.53573	7.45689	7.42883
IQGAP1	10.2031	9.61754	10.4607	9.98424	10.4132	10.3224	10.1918	10.6918	10.0085	10.1612	11.7628	11.4912	10.7461	10.8266	11.0897	10.6305	11.3874	10.826	9.64637	11.6083	10.4934	10.5091	9.78832	10.5867	10.1979	9.80737	10.709	10.7133	10.507	10.1049	10.7265	10.1211	10.4511	11.2884	10.379	9.68917	9.69941	10.2106	10.8557	10.5674	10.9857	9.05169	10.8731	11.0342	10.8458	10.4826	10.2075	10.5716	10.6716
LRPPRC	10.8032	10.7557	9.65011	10.2213	9.9763	9.60267	11.0696	11.2702	10.6068	10.4989	10.5811	10.1506	10.1472	10.0812	10.3531	10.253	10.8555	10.5899	10.025	10.5486	11.0467	10.0767	10.9389	10.4746	9.94579	10.7093	10.7198	10.6369	9.94693	10.5714	10.3521	10.1333	9.79152	9.75339	10.1919	9.86116	10.0036	10.5324	10.6015	11.0509	10.1541	10.6033	10.0746	10.7576	10.3699	10.2525	9.83928	9.56955	10.0404
MYH10	7.87103	7.32044	7.83065	9.30533	8.77882	8.27143	7.62905	7.28226	8.1739	7.73335	8.22058	8.83867	8.97676	7.81856	7.36631	9.27091	7.52778	7.81307	8.30424	7.86724	8.16387	8.13364	7.61509	8.68603	8.06824	8.12332	7.29964	8.53821	8.32252	8.04951	8.54948	8.68468	7.61376	8.22643	7.91182	8.15757	8.15854	8.36009	7.98663	7.96469	7.85294	8.46058	8.30164	8.06668	7.99855	7.56712	8.67382	7.09125	8.28079
MYH9	11.21	9.99119	10.917	8.50871	9.883	10.7971	10.2479	9.27546	10.5964	9.99618	11.1743	9.70763	9.28963	9.72765	10.128	9.361	10.5753	9.85698	10.6686	11.1052	10.2071	11.2924	10.2729	10.7233	9.27195	10.2041	9.53673	10.1897	10.796	10.0206	9.74449	11.2116	10.625	9.82787	9.86804	9.57288	10.9814	9.87428	10.0165	9.80708	10.3346	9.83888	10.9339	9.10179	10.3935	10.2148	9.48303	10.2052	10.4076
MYL6	12.3776	12.9693	12.5628	12.7697	13.3624	13.2652	11.8624	11.8539	12.625	12.4263	12.574	12.2258	11.8724	12.6941	12.8152	13.0172	12.4527	12.2901	12.4684	12.6526	12.2212	12.9615	12.7365	12.2486	13.0172	12.2781	12.1906	12.3776	12.7938	13.0893	12.625	12.9731	12.9422	12.9227	12.9227	12.7072	12.7168	12.0016	12.5314	13.013	12.35	12.3654	12.523	12.6876	12.9461	12.6748	12.9112	12.6748	12.6811
NCKAP1	10.8911	7.49826	10.3749	7.23037	10.3785	10.1212	9.22857	8.64871	10.1164	9.85499	10.3091	9.31653	12.9868	8.83948	8.31646	6.52213	8.56663	10.5024	10.8345	10.4552	9.94399	7.93317	9.63216	10.5335	8.45714	10.9322	9.54261	10.9597	9.91749	10.8933	8.51574	10.7064	10.3682	7.34457	10.0768	10.4071	8.48822	7.50836	7.22737	9.88585	8.30812	7.65493	8.28377	10.0629	8.95077	11.4304	6.99978	6.77071	8.53804
NDUFA11	11.4539	12.737	11.2529	11.9606	12.4439	11.9204	11.764	12.0652	12.2694	11.977	11.674	11.4908	11.2681	11.977	11.8675	12.0124	12.449	12.109	12.5002	11.8308	12.2718	11.7242	12.4703	12.2997	11.7581	11.4606	12.1813	11.4026	11.3423	12.3873	12.1663	11.8451	11.4494	11.5169	11.6329	11.6369	11.7935	11.7185	12.2858	11.7772	11.8596	11.9273	12.1938	11.7713	12.6863	12.2309	11.6329	11.8435	12.5457
NDUFS1	8.9798	8.77955	8.83994	8.60031	9.30073	8.83214	9.36097	9.08779	9.04638	8.63806	9.69938	9.29614	10.0541	9.37766	9.32904	9.43013	9.32585	9.06271	9.32158	9.76728	9.32486	9.23237	9.30039	8.54764	9.54946	9.17236	9.32717	9.39764	9.16556	9.23109	9.39531	9.14809	9.73643	9.51423	9.16006	9.24573	9.19737	9.01918	9.13406	8.44914	9.37796	9.10493	9.21232	9.36498	9.60731	8.93592	9.75977	9.45089	9.01242
NUBPL	8.52627	9.29955	9.36071	8.07239	9.41465	8.41886	8.62565	8.31183	9.1327	8.06514	8.36702	8.96349	8.18484	8.65878	8.99935	9.18025	9.2277	8.68066	8.51461	7.40211	9.72018	8.74898	8.38341	9.32967	8.61227	8.50046	8.31135	7.30755	8.13572	9.06503	8.72907	9.11486	8.85628	8.1143	8.90218	9.06668	7.25861	7.94642	7.39488	7.60247	7.46833	8.91384	7.85352	7.54687	7.17698	8.41522	8.82504	7.74545	7.69557
PDLIM1	12.2276	12.0523	12.4196	12.1674	9.90103	12.3218	13.2809	11.9171	12.3114	13.136	11.9009	11.2181	11.7178	11.4275	11.0176	11.9098	12.4897	10.7606	12.4753	11.7984	12.4539	11.8995	13.0729	12.5839	12.5237	10.4165	11.8298	11.9435	12.6314	12.7456	10.2784	9.49492	7.51502	9.88734	13.5082	10.3638	11.8766	13.132	9.70392	10.3591	12.1447	13.6814	10.1185	9.7235	12.4493	12.0696	12.3491	11.8723	11.6714
RPN1	11.391	13.3488	13.4558	13.8721	14.0288	13.6359	12.2749	12.761	12.7927	12.8009	13.7004	11.0339	10.6557	10.9149	13.5757	13.6122	12.5428	13.0075	13.0172	13.6514	12.7648	13.805	12.6112	12.5428	13.7602	13.6757	13.4687	12.8916	13.1126	13.2588	14.1922	13.0784	13.3542	13.5019	12.6723	13.7004	13.9351	13.6122	13.3488	13.0267	13.6757	14.0166	13.7429	13.5966	13.3313	13.3488	12.8456	13.8721	12.0479
SLC3A2	10.6057	9.73095	10.6439	11.9074	10.2296	11.2222	9.07866	9.53927	9.04404	9.77506	10.4013	10.1455	8.24456	10.4738	9.60579	8.94699	10.3802	9.52767	10.6016	10.2485	11.1249	10.8871	10.6989	10.5355	11.6393	10.4965	10.248	9.76983	9.18882	11.2682	11.1448	9.94087	10.1265	10.4124	9.53318	11.612	11.357	10.3235	10.8843	10.2305	10.248	10.2155	11.7045	9.82002	10.1747	10.7472	10.3284	10.6034	9.78719
SLC7A11	10.6703	7.51934	9.66413	8.19153	8.22067	8.13204	9.42415	8.76642	6.97781	8.43322	8.53294	8.09291	8.42677	7.63375	6.36119	8.92874	8.41803	7.66388	8.22622	8.54738	8.89657	10.4496	7.97387	7.56291	10.8255	9.40178	8.63167	8.0542	8.58099	9.99373	8.38009	7.98319	7.46745	7.49758	7.16328	8.78271	9.53873	6.81826	7.74169	7.29684	8.1365	9.36874	7.82292	7.77805	8.20106	7.38482	7.63258	7.58062	7.552
TLN1	9.05372	8.42767	9.40887	7.84786	8.21874	7.80935	8.80291	8.97949	8.81158	9.0924	8.05146	8.11916	9.07767	8.85607	8.60313	8.23063	8.69499	9.12935	8.44935	7.81699	8.6074	9.26193	8.67134	8.26132	8.26008	9.41286	9.18989	8.44831	8.43697	7.86251	8.83653	7.93534	8.30915	8.43725	9.22647	8.68702	8.62755	8.98091	9.14016	8.60071	9.01571	9.23074	8.52919	8.6103	8.29155	8.18473	8.73534	8.90799	8.43487
OXSM	11.2462	10.9129	9.76708	11.1488	10.1948	9.78623	10.4096	10.7773	10.9617	10.4528	10.1833	10.0683	10.762	10.0613	10.6883	10.6827	10.1998	9.96687	10.4785	10.445	10.6423	10.6392	9.91867	10.4822	10.2154	10.8176	10.4463	10.734	9.67895	10.6821	10.7491	10.4154	10.6042	10.8657	9.99055	9.56097	11.3443	9.94495	10.6307	10.2025	10.8481	10.4576	10.597	10.5866	10.5012	10.9268	9.92708	10.2448	10.8232
[truncated: 633 more columns]
