# Supplementary material for: Prognostic and therapeutic implications of disulfidptosis-related genes in multiple myeloma
Source: Front Immunol. 2025 Dec 1;16:1652179. doi: 10.3389/fimmu.2025.1652179 (PMC12702948; doi:10.3389/fimmu.2025.1652179)
Supplement: Supplementary file 1 [file DataSheet1.zip › Additional file 3.XLSX]

## Sheet: Sheet1
ID	Sex	Age	Isotype	Albumin	β2m	LDH	Del (17p)	Del (13q)	Amp1q	IgH rearrangement	ISS	R-ISS	Myeloma cells	Calcium	Serum creatinine	Hb
MM-1	Famale	66	IgG	29.5	5.43	155	FALSE	FALSE	FALSE	FALSE	2	2	19	2.27	77	123
MM-2	Male	51	IgA	44	11.29	129	FALSE	FALSE	FALSE	FALSE	3	2	10	2.61	114	48
MM-3	Male	73	IgA	37.3	3.48	176	FALSE	FALSE	FALSE	FALSE	1	1	12	2.2	57	131
MM-4	Male	67	IgG	43	2.74	128	FALSE	FALSE	FALSE	FALSE	1	1	11	2.12	50	120
MM-5	Famale	72	light	35	45.2	206	FALSE	TRUE	TRUE	FALSE	3	3	51	1.98	831	85
MM-6	Male	64	IgA	38	2.39	148	TRUE	TRUE	TRUE	FALSE	1	1	31	2.21	66	137
MM-7	Famale	68	IgA	36	3.57	334	FALSE	FALSE	TRUE	FALSE	2	2	21	2.43	82	151
MM-8	Male	60	IgG	28.2	13.52	117	FALSE	FALSE	FALSE	FALSE	3	3	30	1.98	74	70
MM-9	Male	46	IgA	33	3.24	169	TRUE	FALSE	FALSE	FALSE	1	1	17	2.19	64	176
MM-10	Famale	59	IgG	17.9	7.19	133	FALSE	TRUE	TRUE	FALSE	3	3	41	1.94	92	64
MM-11	Famale	67	IgG	38	2.4	136	TRUE	TRUE	FALSE	FALSE	1	1	21	2.14	47	131
MM-12	Male	58	IgG	32	7.8	158	FALSE	TRUE	FALSE	FALSE	3	2	11	2.12	65	87
MM-13	Famale	70	IgG	26.8	4.82	194	TRUE	TRUE	TRUE	FALSE	3	3	29	1.57	58	70
