# Supplementary material for: Prognostic and therapeutic implications of disulfidptosis-related genes in multiple myeloma
Source: Front Immunol. 2025 Dec 1;16:1652179. doi: 10.3389/fimmu.2025.1652179 (PMC12702948; doi:10.3389/fimmu.2025.1652179)
Supplement: Supplementary file 1 [file DataSheet1.zip › Additional file 4.XLSX]

## Sheet: Sheet1
id	coef	HR	HR.95L	HR.95H	pvalue
TPST2	0.450041	1.56838	1.18297	2.07935	0.00176176
HIF1A	0.151449	1.16352	0.969996	1.39565	0.102733
KIF21B	0.157103	1.17012	1.00053	1.36845	0.0492319
MCPH1	-0.639738	0.527431	0.321178	0.866133	0.0114766
MAST4	-0.512292	0.599121	0.37921	0.946562	0.0281416
ANXA2	0.335359	1.39844	0.924993	2.11422	0.111781
ALG14	-0.434123	0.647833	0.428355	0.979764	0.0397034
PQLC3	-0.293089	0.745955	0.531417	1.0471	0.0902778
RANGAP1	0.440464	1.55343	0.949054	2.54268	0.0797775
